# Supplementary material for: Shoulder Arthroplasty as a Day Case: Is It Better?
Source: J Clin Med. 2023 Jun 7;12(12):3886. doi: 10.3390/jcm12123886 (PMC10298933; doi:10.3390/jcm12123886)
Supplement: Supplementary file 1 [file jcm-12-03886-s001.zip]

Archive with 1 entries (1 files):
- jcm-2413086-supplementary.pdf
